# Supplementary material for: Stimulation of Hepatic Ferritinophagy Mitigates Irp2 Depletion-Induced Anemia
Source: Antioxidants (Basel). 2023 Feb 24;12(3):566. doi: 10.3390/antiox12030566 (PMC10044941; doi:10.3390/antiox12030566)
Supplement: Supplementary file 1 [file antioxidants-12-00566-s001.zip]

Archive with 1 entries (1 files):
- antioxidants-2192265-supplementary.pdf
